# Supplementary material for: Influence of Material Optical Properties in Direct ToF LiDAR Optical Tactile Sensing: Comprehensive Evaluation
Source: Materials (Basel). 2025 Jul 11;18(14):3287. doi: 10.3390/ma18143287 (PMC12299963; doi:10.3390/ma18143287)
Supplement: Supplementary file 1 [file materials-18-03287-s001.zip]

Archive with 1 entries (1 files):
- materials-3728119-supplementary.pdf
